# Supplementary material for: A comprehensive physiologically based pharmacokinetic (PBPK) model for nicotine in humans from using nicotine-containing products with different routes of exposure
Source: Sci Rep. 2022 Jan 20;12:1091. doi: 10.1038/s41598-022-05108-y (PMC8776883; doi:10.1038/s41598-022-05108-y)
Supplement: Supplementary file 1 — Supplementary Information. [file 41598_2022_5108_MOESM1_ESM.txt]

#BASED ON THE Robinson et al. TEEGUARDEN ET AL. 2013 NICOTINE MODEL
#BUCCAL CAVITY AND RESPIRATORY TRACT TISSUES DESCRIPTION ADDED 9/23/2016 - J. CAMPBELL
#USED CORELY ET AL. 2012 FOR BUCCAL AND URT TISSUE PHYSIOLOGICAL PARAMETERS

States = {aucvein	, CANT  , IVIN	, AIPLIN  , AVAPIN	, APARIN	, APLUG	, APLUGIN	, AVB	, AUCV	,
         ACE	, AAB	, AUCA	, ANL	, ANT	, ABUIN , ABU2GI  , ABUMUIN , ABUL	, ADEPVAPBU	, ADEPPARBU	,
         AMUBU	, AMTBU2GI	, ASPIT , ABUE	, ABUS	, ACAL	, ADEPVAPCA	, ADEPPARCA	, AMASSDEPCA	,
         AMUCA	, ACAE	, ACAS	, ATAL	, ADEPVAPTA	, ADEPPARTA	, AMUTA	, ATAE	, ATAS	, AIN1	, AFEC  ,
         AORIN	, ATRAN2GI	, APUL	, ADEPPARPU	, ALNG  , AH	, AB	, OCCAUC	, AUCB	, AR	,
         AMETL , AMETLC , AMETLG , AMETLO , AL  , ASK	, AM	, AF	, ASLOW	, IVINM , aucveinm	,
         AVBM	, AMEL	, AABM	, AUCAM	, AMR	, AMETML	, AML	, AMM	, AMF	, AMS	, AGEL , 
         AGB , TOTMASSDEP};

Outputs = {TMASS, TMETN, DOSEX, MBAL, BODYFLOW, FLOWBAL, COTIN, TMASSC, COTOUT, MBALC, LNG, VEIN, AUCVEIN, SLOW, MUS, 
           BRN, HRT, FAT, SKIN, RICH, ARTERY, LIVER, ARTERYM, VEINM, CONGEQ, CONGALL, PCBB, vtotalc, qc, minute, 
		   totmassdep, cpul, cvpul, cvrich, eout, dhr, totel, iplrate, VCA,VXCA,VTA,VXTA,VPUL,VLNG, ABUINTOTAL, 
		   AINFUSED, AINF2GI, PCTINF2GI};

Inputs  = {PULSEIV, SMOKEPULSE, ECIGPULSE, NICPULSE, QUIDPULSE, IPLIN, BUCCALIN, BUCCALMUIN, BUCIN, URTIN};  


#PARAMETERS

#*************************TISSUE VOLUMES AND BLOOD FLOWS (HUMAN)**********************

     VHC = 0 ; #FRACTION HEART TISSUE
     VBC = 0 ; #FRACTION BRAIN TISSUE
     VFC = 0 ; #FRACTION FAT TISSUE
     VRC = 0 ; # FRACTION OF RICHLY PERFUSED (LIVER AND KIDNEY)
     VLC = 0 ;
    VSKC = 0 ; #FRACTION SKIN TISSUE
     VMC = 0 ; #FRACTION MUSCLE TISSUE
    VABC = 0 ; #FRACTION ARTERIAL BLOOD TISSUE
    VVBC = 0 ; #FRACTION VENOUS BLOOD TISSUE
   VLNGC = 0 ; #Fraction Lung Tissue - only used for lung concentration (blood exchange is cfd)
  VSLOWC = 0 ; 

     QFC = 0 ; #FAT BLOOD FLOW            (PERCENT TOTAL)
     QBC = 0 ; #BRAIN BLOOD FLOW          (PERCENT TOTAL)
     QHC = 0 ; #HEART BLOOD FLOW          (PERCENT TOTAL)
    QSKC = 0 ; #SKIN BLOOD FLOW           (PERCENT TOTAL)
     QMC = 0 ; #MUSCLE BLOOD FLOW         (PERCENT TOTAL)    
     QLNGC = 0 ; #LUNG BLOOD FLOW         (PERCENT TOTAL)
     QLC = 0 ;   #LIVER FLOW
     QRC = 0 ;   #RAPIDLY PERFUSED FLOW
     QSC = 0 ;   #SLOWLY PERFUSED FLOW
  	 QNC = 0.0	;    	# FRACTION OF CARDIAC OUTPUT PERFUSING THE NASAL TISSUE
  	QBUC = 0.0	;    	# FRACTION OF CARDIAC OUTPUT PERFUSING THE BUCCAL TISSUE
  	QCAC = 0.0	;    	# FRACTION OF CARDIAC OUTPUT PERFUSING THE CONDUCTING AIRWAYS
  	QTAC = 0.0  ;    	# FRACTION OF CARDIAC OUTPUT PERFUSING THE TRANSITIONAL AIRWAYS

	


#********************PARTITION COEFFICIENTS*********************
      PB = 10000.  ; #BLOOD/AIR PC
     PLU = 1.      ; #LUNG/BLOOD PC
      PF = 1.      ; #FAT/BLOOD PC
     PBR = 1.      ; #BRAIN/BLOOD PC
      PR = 1.      ; #RICHLY PERFUSED
    PLNG = 1.5    ; #REMAINING LUNG TISSUE
      PL = 1.      ; #LIVER
      PH = 1.      ; #HEART/BLOOD PC
     PSK = 1.      ; #SKIN/BLOOD PC
      PM = 1.      ; #MUSCLE/BLOOD PC
      PS = 1.      ; #SLOW COMP/BLOOD PC 

    PMR	=	1.5	    ; #RAPID/BLOOD PC     
    PML	=	2	      ; #LIVER/BLOOD PC
    PMM	=	1.5	    ; #MUSCLE/BLOOD PC
    PMS	=	1.5	    ; #SLOW/BLOOD PC
    PMF	=	0.5	    ; #FAT/BLOOD PC


#********************NICOTINE BINDING PARAMETERS*********************
         BMB = 0 ;   #BRAIN BMAX                   (MG/TISSUE) (BENWELL MEM ET AL, 1988)
      BMLURC = 0.00235;         #Lung Bmax (mg/tissue)
      BMHRC  = 0.00427;         #Heart Bmax (mg/tissue)

         KBB = 0 ; #BRAIN BINDING AFFINITY, KB (MG/GRAM TISSUE) 
         KBH = 0 ; #HEART BINDING AFFINITY, KB (MG/L)
        KBLU = 0 ; #LUNG BINDING AFFINITY,  KB (MG/L)


#*************************METABOLIC PARAMETERS (HUMAN)*************************
        CLMC = 0    ; #RATE OF NICOTINE METABOLICM      (L/HR/KG^0.75)
        CLKC = 0    ; #CLEARANCE OF NICOTINE BY KIDNEY  (L/HR/KG^0.75)
         FNC = 0.72 ; #FRACTION CONVERTED TO COTININE 
         FNG = 0.10 ; #FRACTION CONVERTED TO NICOTINE GLUCURONIDE

       CLKMC = 0    ; # COTININE CLEARANCE URINE           (L/HR/KG^0.75)
       CLLMC = 0  ;  # COTININE METABOLISM LIVER      (L/HR/KG^0.75)
  
        VGDC = 1.0 ; #VOL DISTRIBUTION CONJUGATE
        GCLC = 0.1 ; #URINARY CLEARANCE CONJUGATE

#***********************END COTININE PARAMETERS***********************

#*********************OTHER PHYSIOLOGICAL PARAMETERS******************
          QCC = 0   ; #CARDIAC OUTPUT                      (/KG^0.75)
           BW = 0   ; #BODY WEIGHT                           (KG)
           MW = 0   ; #MOLECULAR WEIGHT OF NICOTINE       (G/MOL)
          MWG =	338.4	; #MOLECULAR WEIGHT OF NICOTINE-GLUC       (G/MOL)
          MVC = 99. ; #MINUTE VENTILATION (ML/MIN/G^.75)


#*********************END PHYSIOLOGICAL PARAMETERS********************


#***********************DOSING ROUTINE CONSTNATS*******************************

#***********************IV DOSING PROCEDURE****************************
        IVDOSE = 0     ;      #IV DOSE  (MG/KG BODY WEIGHT) 
       IVDOSEM = 0 ;         #IV DOSE COTININE (MG/KG BW)
   IVPULSETIME = 0.1 ;   #IV TIME ADMINISTERED - SHOULD BE SAME LENGTH AS PULSEIV (HR)
#**********************************************************************

#***********************ORAL DOSING***********************************
        ODOSE  = 0    ; #ORAL DOSE (MG)
           FA  = 1    ; #FRACTIONAL DOSE
#*********************************************************************

      QPUFFCIG = 0.0 ; # (ML/HR) RATE OF TOBACCO SMOKE DRAW 		
     QPUFFECIG = 0.0 ; # (ML/HR) RATE OF VAPOR DRAW
      QPUFFNIC = 0.0 ; # (ML/HR) RATE OF VAPOR DRAW

#*********************************************************************

        IPLTIME = 0.1 ;    #IPL infusion time (HR)
       IPLSCALE = 10.0 ;  #Scaler for IPL to human

#*********************HEART RATE PARAMETERS***************************
    HRO  = 61 ; #BASAL HEART RATE                     (BPM)

#*********************RESPIRATORY TRACT PARAMETERS***************************

  			 VNL = 0.0	; 	 # NASAL LUMEN (cm3)
  			VCAL = 0.0	; 	 # CONDUCTING AIRWAY LUMEN  (cm3)
  			VTAL = 0.0	; 	 # TRANSITIONAL AIRWAY LUMEN  (cm3)
  			 SAN = 0.0	; 	 # SURFACE AREA OF NASAL TISSUE (CM2)
  			SACA = 0.0	; 	 #   ...CONDUCTING AIRWAYS (CM2)
  			SATA = 0.0	; 	 #   ...TRANSITIONAL AIRWAYS (CM2)
  		   SAPUL = 0.0	; 	 #   ...PULMONARY REGION (CM2)
  			WMUC = 0.0	; 	 # MUCUS THICKNESS(CM)
  			 WTN = 0.0	; 	 # THICKNESS OF NASAL TISSUE (CM)
  			WTCA = 0.0	; 	 #   ...CONDUCTING AIRWAY EPITH (CM)
  			WTTA = 0.0	; 	 #   ...TRANSITIONAL AIRWAY EPITH (CM)
  		   WTPUL = 0.0	; 	 #   ...PULMONARY REGION (CM)
  			WXBU = 0.0	; 	 #   ...BUC AIRWAY SUBMUC (CM)
  			WXCA = 0.0	; 	 #   ...CON AIRWAY SUBMUC (CM)
  			WXTA = 0.0	; 	 #   ...TRANS AIRWAY SUBMUC (CM)

			

          DIFFMU = 0.0	; 	 # MUCOUS DIFFUSIVITY cm2/hr
          DIFFTI = 0.0	; 	 # TISSUE DIFFUSIVITY cm2/hr
  			 KGN = 0.0  ; 	 # GAS MTC FOR NASAL(CM/HR)
  			KGBU = 0.0	; 	 # GAS MTC FOR NASAL(CM/HR)
  			KGCA = 0.0	;    # ...CONDUCTING AIRWAYS
  			KGTA = 0.0	; 	 # ...TRANSITIONAL AIRWAYS

#************************END******************************************

#************************ BUCAL CAVITY PARAMETERS ******************************************
  			 VBUL = 0.0	;	 # BUCCAL CAVITY AIRWAY LUMEN (cm3)
  			 SABU = 0.0	;	 # SURFACE AREA OF BUCCAL TISSUE (CM2)
  			 WTBU = 0.0	;	 # THICKNESS OF NASAL TISSUE (CM)
#************************END******************************************


#SMOKING-SPECIFIC PARAMETERS
    SMOKEMGM = 0.0  ; # MG/M3 IN CIG 
  DEPFRACBUC = 0.0  ; #FRACTION OF PARTICLE DEPOSITED IN BUCCAL CAVITY
   DEPFRACCA = 0.0  ; #FRACTION OF PARTICLE DEPOSITED IN CONDUCTING AIRWAY
   DEPFRACTA = 0.0  ; #FRACTION OF PARTICLE DEPOSITED IN TRANSITIONAL AIRWAY
   DEPFRACPU = 0.0  ; #FRACTION OF PARTICLE DEPOSITED IN PULMONARY REGION
     VAPFRAC = 0.0 ;   #FRACTION OF COMPOUND IN VAPOR/GAS PHASE

#ECIG - SPECIFIC PARAMETERS
    ECIGMGM = 0.0  ; # MG/M3 IN E-CIG
  DEPFRACBUCECIG = 0.0  ; #FRACTION OF PARTICLE DEPOSITED IN BUCCAL CAVITY
   DEPFRACCAECIG = 0.0  ; #FRACTION OF PARTICLE DEPOSITED IN CONDUCTING AIRWAY
   DEPFRACTAECIG = 0.0  ; #FRACTION OF PARTICLE DEPOSITED IN TRANSITIONAL AIRWAY
   DEPFRACPUECIG = 0.0  ; #FRACTION OF PARTICLE DEPOSITED IN PULMONARY REGION

#NICOTROL - SPECIFIC PARAMETERS
         NICMGM = 0.0  ; # MG/M3 IN CIG OR E-CIG
  DEPFRACBUCNIC = 0.0  ; #FRACTION OF PARTICLE DEPOSITED IN BUCCAL CAVITY
   DEPFRACCANIC = 0.0  ; #FRACTION OF PARTICLE DEPOSITED IN CONDUCTING AIRWAY
   DEPFRACTANIC = 0.0  ; #FRACTION OF PARTICLE DEPOSITED IN TRANSITIONAL AIRWAY
   DEPFRACPUNIC = 0.0  ; #FRACTION OF PARTICLE DEPOSITED IN PULMONARY REGION


        KBUC2GI = 0.0 ; #/CM2-HR
         KCA2GI = 0.0  ; #/CM2-HR
         KTA2CA = 0.0  ; #/CM2-HR


            KA1 = 0.00001 ;
        FRAC2GI = 0.0 ;

        KANT	=	1.6617	;
           S	=	933.66	;
      CANT50	=	0.0152	;

        KMUC	 =	0.00017          ;  #DIFF. CONST. IN THE MUCUS LAYER(CM2/HR) 

   FRACPUL = 0.67  ; #FRACTION OF TOTAL VENTILATION OR PUFF THAT REACHES PULMONARY GAS EXCHANGE

  KRELPLUG = 0.0 ;    #rate of release from quid or snus
  AMTSNUS = 0.0 ;     #amount of nicontine in quid or plug
  KSPIT = 0.0 ;       #Rate of loss to spittle

  FRACBU2GI = 0.0 ;     #Fraction of buccal tissue infusion mass transferred to GI 


###################################################################
###################################################################
Dynamics { 
###################################################################
###################################################################


QTOTALC = QFC+QBC+QRC+QLNGC+QLC+QHC+QSKC+QMC+QSC+QNC+QBUC+QTAC+QCAC ;
    PMA = PB*100   ;          #MUCOUS AIR PARTITION SET EQUAL TO BLOOD AIR PARTITION


#************************SCALED PARAMETERS****************************
       QCI = QCC * pow(BW,0.75)         ;       #(L/HR)
       MVI = MVC*pow(BW,0.75)*60/1000   ;       #L/HR
       QCO = QCI                      ;       #L/HR
        SV = QCO/(HRO*60)			       ;       # IMPLICIT STROKE VOLUME IS QC/(BASAL HEART RATE*60MIN/HR) 
       CLK = CLKC*pow(BW,0.75) 		           ;       #(L/HR)
       CLM = CLMC*pow(BW,0.75) 		           ;       #(L/HR)
      CLKM = CLKMC*pow(BW,0.75) 		           ;       #(L/HR)
      CLLM = CLLMC*pow(BW,0.75) 		           ;       #(L/HR)
       CLM = CLMC*BW                   ;       #(L/HR)
       VGD = VGDC*BW ; #VOL DISTRIBUTION CONJUGATE
       GCL = GCLC*pow(BW,0.75) ; #URINARY CLEARANCE CONJUGATE

#TISSUE PARAMETRS FOR RESPIRATORY TRACT

	    VN = SAN*WTN/1000	  	;  # NASAL (L)
	   VBU = SABU*WTBU/1000	;  # BUCCAL (L)
	   VCA = SACA*WTCA/1000	;  # CONDUCTING AIRWAYS EPITH (L)
	   VTA = SATA*WTTA/1000	;  # TRANS AIRWAYS EPITH (L)
	  VPUL = SAPUL*WTPUL/1000	;  # PULMONARY REGION  (L)
	  VXCA = SACA*WXCA/1000	;  # CA BLOOD EXCHANGE VOL (L)
	  VXTA = SATA*WXTA/1000	;  # TA BLOOD EXCHANGE VOL (L)

    	
       KLN = ((WMUC/2.0)/(KMUC*PMA))*3600	 ;     # LIQUID MTC (CM/sec) NOW CM/HR
	  KLBU = ((WMUC/2.0)/(KMUC*PMA))*3600	 ;     # LIQUID MTC (CM/sec) NOW CM/HR
	  KLCA = ((WMUC/2.0)/(KMUC*PMA))*3600    ;	   #CONDUCTING AIRWAY LIQUID MTC (CM/sec) NOW CM/HR
	  KLTA = ((WMUC/2.0)/(KMUC*PMA))*3600	 ;     # TRANSITIONAL AIRWAY LIQUID MTC (CM/sec) NOW CM/HR

   
       MTN = ((SAN*KGN*KLN)/(KGN+KLN))			; #COMPOSITE MTC CM3/HR - NOT USING IN CURRENT MODEL - PLACEHOLDER

 
#MASS TRANSFER COEFFICIENTS BETWEEN RESPIRATORY COMPARTMENTS (MUCOUS AND TISSUE ARE CONSIDERED BIDIRECTIONAL)
      KOBU = 1/(KLBU+(1/KGBU)) ;        #NOT USED IN LIEU OF DEPOSITION INFORMATION FROM CFD MODEL
      KOCA = 1/(KLCA+(1/KGCA)) ;        #NOT USED IN LIEU OF DEPOSITION INFORMATION FROM CFD MODEL
      KOTA = 1/(KLTA+(1/KGTA)) ;        #NOT USED IN LIEU OF DEPOSITION INFORMATION FROM CFD MODEL

#cm/HR SCALED TO SURFACE AREA IN RATE EQUATION
     KMUBU = DIFFMU/(WMUC/2 + WTBU/2) ;    #DIVIDED BY SUM OF 1/2 WIDTHS OF MUCOUS AND TISSUE EPI cm/hr
     KMUCA = DIFFMU/(WMUC/2 + WTCA/2) ;    #DIVIDED BY SUM OF 1/2 WIDTHS OF MUCOUS AND TISSUE EPI  cm/hr
     KMUTA = DIFFMU/(WMUC/2 + WTTA/2) ;    #DIVIDED BY SUM OF 1/2 WIDTHS OF MUCOUS AND TISSUE EPI  cm/hr

      KEBU = DIFFTI/(WTBU/2 + WXBU/2) ;    #DIVIDED BY SUM OF 1/2 WIDTHS OF TISSUE EPI AND SUBMUCOSSAL LAYERS  cm2/hr
      KECA = DIFFTI/(WTCA/2 + WXCA/2) ;    #DIVIDED BY SUM OF 1/2 WIDTHS OF TISSUE EPI AND SUBMUCOSSAL LAYERS  cm2/hr
      KETA = DIFFTI/(WTTA/2 + WXTA/2) ;    #DIVIDED BY SUM OF 1/2 WIDTHS OF TISSUE EPI AND SUBMUCOSSAL LAYERS  cm2/hr


       VLU = VCA + VTA + VPUL ;               #VOLUME OF LUNG EPITHELIAL TISSUE
      VLUC = VLU/BW ;
       VNC = VN/BW    ;                       #NASAL CAVITY TISSUE VOLUME
      VBUC = VBU/BW     ;                     #BUCCAL CAVITY TISSUE VOLUME

  VTOTALC = VLUC+VNC+VBUC+VHC+VBC+VFC+VSKC+VMC+VABC+VVBC+VSLOWC+VRC+VLC+VLNGC ;  

  #HUMAN VOLUME FRACTION
       VF = VFC*BW/VTOTALC ;                         #(L)
       VB = VBC*BW/VTOTALC ;                         #(L)
       VH = VHC*BW/VTOTALC ;                         #(L)
       VR = (VRC*BW)/VTOTALC ;                       #(L)
     VLNG = (VLNGC*BW)/VTOTALC - VLU ;             #(L) 
       VL = (VLC*BW)/VTOTALC ;
      VSK = VSKC*BW/VTOTALC  ;                       #(L)
       VM = VMC*BW/VTOTALC  ;                        #(L)  
       VS = VSLOWC*BW/VTOTALC ;                      #(L)
      VAB = VABC*BW/VTOTALC     ;                    #(L)
      VVB = VVBC*BW/VTOTALC      ;                   #(L)

#HUMAN EQUIVALENT OF TISSUE BMAXES, KEEP AMT IN TISSUE THE SAME AS RAT (MG/ HUMAN TISSUE WEIGHT)
#MULTIPLYING BY THE HUMAN TISSUE WEIGHT(L-TISSUE) TO SCALE TO HUMAN VOLUMES(MG/TISSUE)
      BMH = BMHRC*VH   ;   					
     BMLU = BMLURC*VLU  ;
 		# USED BMAX BY BENWELL MEM ET AL, 1988    BMB = BMBH*VB*1   


#CONCENTRATIONS
          CVVB = AVB/VVB  ;                            #(MG/L)
   dt(aucvein) = CVVB*1000 ;                        #AUC venous blood ng*hr/ml   
         
         
         DCANT = ((KANT*(CVVB - CANT))<0.0? 0.0 : KANT*(CVVB - CANT)) ;
      dt(CANT) = DCANT ;
         EOUT  = HRO + S*CVVB/(1.0 + CANT/CANT50) ; #BEATS PER MINUTE

#***********************************************************************
            QC = EOUT*60*SV   ;   # BPM * 60 MIN/HR * SV (L/BEAT)

#FLOW SCALING
            QF = QFC * (QC/QTOTALC)  ;                             #(L/HR) 
            QB = QBC * (QC/QTOTALC)   ;                            #(L/HR) 
            QR = QRC * (QC/QTOTALC)	 ;                            #(L/HR) 
          QLNG = QLNGC * (QC/QTOTALC)	 ;                        #(L/HR) 
            QL = QLC * (QC/QTOTALC)	 ;
            QH = QHC *(QC/QTOTALC)    ;                           #(L/HR) 
           QSK = QSKC * (QC/QTOTALC)  ;                            #(L/HR) 
            QM = QMC * (QC/QTOTALC)   ;                            #(L/HR) 
            QS = QSC * (QC/QTOTALC)   ;                            #(L/HR) 
    	    QN = QNC * (QC/QTOTALC)  ;                           # NASAL TISSUE (ML/HR)
           QBU = QBUC * (QC/QTOTALC)   ;                         # BUCCAL TISSUE (ML/HR)
	       QCA = QCAC * (QC/QTOTALC)  ;                          # CONDUCTING AIRWAY (ML/HR)
           QTA = QTAC * (QC/QTOTALC)   ;                         # TRANSITIONAL AIRWAY (ML/HR)


   
#********************************NICOTINE MODEL**************************************

#**************************** DOSING MODULE ********************************

 #GENERAL IV ROUTE
           IVR = (PULSEIV>0 ? (IVDOSE*BW*PULSEIV)/IVPULSETIME : 0.0)  ;   
      dt(IVIN) = IVR  ;
 
# INTRAVENOUS
     IVRATEIN  = IVR  ;

#IPL infusion simulation
       IPLRATE = IPLSCALE*(IPLIN*60/1000000) ;   #IPLIN (ng/HR to mg/hr)
    dt(AIPLIN) = IPLRATE ;

#************************************************************************
#  ECIG AND CIGARETTE
      SMOKEPPM = SMOKEMGM  ; #CONCENTRATION TOBACCO SMOKE (UG/ML)
     SMOKECVAP = SMOKEPPM * VAPFRAC ;        #VAPOR
     SMOKECPAR = SMOKEPPM * (1-VAPFRAC) ;    #PARTICLE
 
       ECIGPAR = ECIGMGM ; 
       NICPAR  = NICMGM ;

     MV = ((SMOKEPULSE+ECIGPULSE+NICPULSE)>0.0 ? 0.0 : MVI) ;
 
 
        RVAPIN = (QPUFFCIG*60)*SMOKEPULSE*SMOKECVAP ;
    dt(AVAPIN) = RVAPIN ;
  
    TOTFRACDEP = DEPFRACBUC + DEPFRACCA + DEPFRACTA + DEPFRACPU ;

        RPARIN = (QPUFFCIG*60)*TOTFRACDEP*(SMOKEPULSE*SMOKECPAR + ECIGPULSE*ECIGPAR + NICPULSE*NICPAR) ;
    dt(APARIN) = RPARIN ;

#************************************************************************
# QUID AND SNUSS
        RAPLUG = -KRELPLUG*APLUG ;
      RAPLUGIN = KRELPLUG*APLUG*QUIDPULSE ;
     dt(APLUG) = RAPLUG*QUIDPULSE ;
   dt(APLUGIN) = RAPLUGIN ;


########################################################
#Venous tissue concentrations
########################################################

           CH = AH/VH   ;                              #(MG/L)
           CB = AB/VB   ;                              #(MG/L)   
           CR = AR/VR  ;
    	   CL = AL/VL ;
    	  CSK = ASK/VSK ;                             #(MG/L) 
           CM = AM/VM        ;                        #(MG/L) 
        CSLOW = ASLOW/VS  ;                           #(MG/L)
           CF = AF/VF   ;           
       

          CNL = ANL/(VNL/1000)	;	  							          # CONC. IN NASAL LUMEN
         CFNT = ANT/(VN*PLU)  ;		                  # CONC. IN BLOOD LEAVING TISSUE	
 
         CBUL = ABUL/(VBUL/1000)		;	  	    # CONC. IN BUCCAL LUMEN
        CMUBU = AMUBU/((WMUC*SABU)/1000) ;
       CFMUBU = CMUBU*PLU ;                #Free concentration in buccal mucus
         CBUE = ABUE/VBU  ;        	        # CONC. IN BUC EPITH.
        CFBUE = CBUE/PLU	;                   # CONC. LEAVING BUC EPITH.
  
 
         CCAL = ACAL/(VCAL/1000)	;				 		     # CONC. IN CA LUMEN
        CMUCA = AMUCA/((WMUC*SACA)/1000) ;
       CFMUCA = CMUCA*PLU ;                   #Free concentration in CA mucus
         CCAE = ACAE/VCA           ; 	           # CONC. IN CA EPITH.
        CFCAE = CCAE/PLU			;	                   # CONC. LEAVING CA EPITH.
  
         CTAL = ATAL/(VTAL/1000)		;					 	  # CONC. IN TA LUMEN
        CMUTA = AMUTA/((WMUC*SATA)/1000) ;
       CFMUTA = CMUTA*PLU ;                   #Free concentration in TA mucus
         CTAE = ATAE/VTA ;            	          # CONC. IN TA EPITH.
        CFTAE = CTAE/PLU ;			  	              # CONC. LEAVING TA EPITH.
  
         CPUL = APUL/VPUL   ;  				  # CONC. IN PU SUBMUCOSA 
 
 #Venous Return Concentrations
        CVBUS = (ABUS/VBU)/PLU	;		                # CONC. IN BLOOD LEAVING TISSUE	
        CVCAS = (ACAS/VCA)/PLU	 ;						      # CONC. IN BLOOD LEAVING CA SUBMUCOSA
        CVTAS = (ATAS/VTA)/PLU	;						   	    # CONC. IN BLOOD LEAVING TA SUBMUCOSA
     
     

	   CVPUL = 0.5*(sqrt(pow(((BMLU+VPUL*PLU*KBLU-APUL)/(VPUL*PLU)),2) + ((4*APUL*KBLU)/(VPUL*PLU))) 
	            - ((BMLU+VPUL*PLU*KBLU-APUL)/(VPUL*PLU))) ; #(mg/L) Binding Term
       CVLNG = 0.5*(sqrt(pow(((BMLU+VLNG*PLNG*KBLU-ALNG)/(VLNG*PLNG)),2) + ((4*ALNG*KBLU)/(VLNG*PLNG))) 
                - ((BMLU+VLNG*PLNG*KBLU-ALNG)/(VLNG*PLNG))) ; #(mg/L) Binding Term
         CVH = 0.5*(sqrt(pow(((BMH+VH*PH*KBH-AH)/(VH*PH)),2) + ((4*AH*KBH)/(VH*PH))) 
               - ((BMH+VH*PH*KBH-AH)/(VH*PH))) 	;		#(MG/L)
      
         CVB = 0.5*(sqrt(pow(((BMB+VB*PBR*KBB-AB)/(VB*PBR)),2) + ((4*AB*KBB)/(VB*PBR))) 
              - ((BMB+VB*PBR*KBB-AB)/(VB*PBR))) ; #(MG/L)

	     CVR = CR/PR  ;
	     CVL = CL/PL ;
        CVSK = CSK/PSK	;												#(MG/L)
         CVM = CM/PM		;												#(MG/L)
         CVF = CF*PF   ;                        #(MG/L)
         CVS = CSLOW/PS	;							          #(MG/L)

 #Nicotine Glucuronide Conjugate Conc. Volume Distribution Compartment
         CGB = AGB/VGD 		;							#(MG/L)
   
 #CVB = VENOUS BLOOD CONCENTRATION (MG/L)
        RAVB =  QM*CVM +QH*CVH +QF*CVF +QB*CVB +QS*CVS +QSK*CVSK +QR*CVR + QL*CVL 
                + QLNG*CVLNG + QTA*CVTAS + QBU*CVBUS + QN*CFNT + QCA*CVCAS - QC*CVVB ; 
     dt(AVB) = RAVB  ;                              #(MG)
    dt(AUCV) = CVVB    ;                            #AUC IN MG/L X HR


 #Arterial blood concentration
          CA = AAB/VAB     ;                #(MG/L)
   
   
 #RENAL CLEARANCE 		
         RCE = CLK * CA            ;                #(MG/HR)
     dt(ACE) = RCE                 ;                #(MG)


 #AAB = AMOUNT IN ARTERIAL BLOOD (MG)
	    RAAB = QC*(CVPUL-CA) - RCE + IVRATEIN  ; #+ RASNUSIN  #(MG/HR) 
     dt(AAB) = RAAB     ;                   #(MG)                    
    dt(AUCA) = CA  ;
   
        
#------------------------------------------------------
#------------------------------------------------------
#----------NASAL AIRWAYS------
#------------------------------------------------------
       RANL = 0.0 ; #MV*CIN - MV*CNL - MTN*CNL  ;             # RATE OF UPTAKE IN NASAL LUMEN 
    dt(ANL) = RANL ;						                        # AMOUNT IN NASAL LUMEN 						

       RANT = MTN*CNL  + QN*CA - QN*CFNT ;             #UPTAKE RATE INTO NASAL TISSUE
    dt(ANT) = RANT       ;                             # AMOUNT IN NASAL TISSUE


#------------------------------------------------------
#----------BUCCAL CAVITY------
#------------------------------------------------------


   #Buccal Cavity Tissue Infusion (RABUIN to buccal cavity; RABU2GI to oral uptake compartment)
        RABUIN = BUCCALIN*(1-FRACBU2GI) ;
     dt(ABUIN) = RABUIN ;
       RABU2GI = FA*BUCCALIN*FRACBU2GI ;
    dt(ABU2GI) = RABU2GI ;
    ABUINTOTAL = ABUIN + ABU2GI ;


   #Buccal Cavity Mucous Infusion (RABUIN to buccal cavity mucous)
      RABUMUIN = BUCCALMUIN ;
   dt(ABUMUIN) = RABUMUIN ;

         RABUL = 0.0 ; #QPUFFCIG*60*SMOKEPULSE*(SMOKECVAP - CBUL) - KOBU*SABU*CBUL  ;  
      dt(ABUL) = RABUL  ;   				             # AMOUNT IN BUCCAL LUMEN 						


  dt(ADEPVAPBU) = KOBU*SABU/1000*CBUL ;
  dt(ADEPPARBU) = QPUFFCIG*60*SMOKEPULSE*SMOKECPAR*DEPFRACBUC + QPUFFECIG*60*ECIGPULSE*ECIGPAR*DEPFRACBUCECIG 
                  + QPUFFNIC*60*NICPULSE*NICPAR*DEPFRACBUCNIC ;

         RAMUBU =  KOBU*SABU/1000*CBUL  
              + QPUFFCIG*60*SMOKEPULSE*SMOKECPAR*DEPFRACBUC 
              + QPUFFECIG*60*ECIGPULSE*ECIGPAR*DEPFRACBUCECIG*(1-FRAC2GI) 
              + QPUFFNIC*60*NICPULSE*NICPAR*DEPFRACBUCNIC 
              - KBUC2GI*SABU/1000*CMUBU 
              - KMUBU*SABU/1000*(CFMUBU - CFBUE)
              + RAPLUGIN - KSPIT*SABU/1000*CMUBU*QUIDPULSE + RABUMUIN
              ; #SURFACE INTERFACE FOR AEROSOL DEPOSITED NICOTINE (mg/hr)
      dt(AMUBU) = RAMUBU ; 


       RAMTBU2GI = KBUC2GI*SABU/1000*CMUBU ;
    dt(AMTBU2GI) = RAMTBU2GI ;

          RASPIT = KSPIT*SABU/1000*CMUBU*QUIDPULSE ;
       dt(ASPIT) = RASPIT ;


           RABUE = KMUBU*SABU/1000*(CFMUBU - CFBUE) - KEBU*SABU/1000*(CFBUE - CVBUS)   ;     # RATE OF UPTAKE IN BUC EPITH.
        dt(ABUE) = RABUE  ;        	     # AMOUNT IN BUC EPITH.


 # UPTAKE RATE INTO BUCCAL TISSUE
	       RABUS = QBU*(CA - CVBUS) + KEBU*SABU/1000*(CFBUE - CVBUS) + BUCIN*(1-FRACBU2GI)+ RABUIN  ;
        dt(ABUS) = RABUS ;                  # AMOUNT IN BUCCAL TISSUE


#------------------------------------------------------
#----------CONDUCTING AIRWAYS (CA)------
#------------------------------------------------------

          RACAL = 0.0 ; #QPUFFCIG*60*SMOKEPULSE*(CBUL - CCAL) + MV*(CNL - CCAL) - KOCA*SACA*CCAL   ;          # RATE OF UPTAKE IN CA LUMEN
       dt(ACAL) = RACAL ;      			# AMOUNT IN CA LUMEN 

  dt(ADEPVAPCA) = KOCA*SACA/1000*CCAL ;
  dt(ADEPPARCA) = QPUFFCIG*SMOKEPULSE*SMOKECPAR*DEPFRACCA + QPUFFECIG*60*ECIGPULSE*ECIGPAR*DEPFRACCAECIG 
                  + QPUFFNIC*60*NICPULSE*NICPAR*DEPFRACCANIC ;


    RAMASSDEPCA = QPUFFCIG*60*SMOKEPULSE*SMOKECPAR*DEPFRACCA + QPUFFECIG*60*ECIGPULSE*ECIGPAR*DEPFRACCAECIG 
                  + QPUFFNIC*60*NICPULSE*NICPAR*DEPFRACCANIC ;
 dt(AMASSDEPCA) = RAMASSDEPCA ;

         RAMUCA = QPUFFCIG*60*SMOKEPULSE*SMOKECPAR*DEPFRACCA + QPUFFECIG*60*ECIGPULSE*ECIGPAR*DEPFRACCAECIG 
                 + QPUFFNIC*60*NICPULSE*NICPAR*DEPFRACCANIC + KOCA*SACA/1000*CCAL + KTA2CA*SATA/1000*CMUTA 
                - KMUCA*SACA/1000*(CFMUCA - CFCAE) - KCA2GI*SACA/1000*CMUCA  ;  
                #NO RETURN TO LUMEN   #SURFACE INTERFACE FOR AEROSOL DEPOSITED NICOTINE
      dt(AMUCA) = RAMUCA ; 

          RACAE = KMUCA*SACA/1000*(CFMUCA - CFCAE) + KECA*SACA/1000*(CVCAS - CFCAE)   ;       #RATE OF UPTAKE IN CA EPITH.
       dt(ACAE) = RACAE  ; 	     # AMOUNT IN CA EPITH.


         RACAS = QCA*(CA - CVCAS) + KECA*SACA/1000*(CFCAE - CVCAS) + URTIN ; # RATE OF UPTAKE IN CA SUBMUCOSA 
      dt(ACAS) = RACAS    ;					   # AMOUNT IN CA SUBMUCOSA 


#------------------------------------------------------
#----------TRANSITIONAL AIRWAYS (TA)----
#------------------------------------------------------

         RATAL =  0.0 ; #QPUFFCIG*60*SMOKEPULSE*(CCAL - CTAL) + MV*(CCAL - CTAL) - KOTA*SATA*CTAL    ;                 # RATE OF UPTAKE IN TA LUMEN 
      dt(ATAL) = RATAL ; 					  	                 # AMOUNT IN TA LUMEN 

  dt(ADEPVAPTA) = KOTA*SATA/1000*CTAL ;
  dt(ADEPPARTA) = QPUFFCIG*SMOKEPULSE*SMOKECPAR*DEPFRACTA + QPUFFECIG*60*ECIGPULSE*ECIGPAR*DEPFRACTAECIG 
                  + QPUFFNIC*60*NICPULSE*NICPAR*DEPFRACTANIC    ;

        RAMUTA = QPUFFCIG*60*SMOKEPULSE*SMOKECPAR*DEPFRACTA + QPUFFECIG*60*ECIGPULSE*ECIGPAR*DEPFRACTAECIG 
                + QPUFFNIC*60*NICPULSE*NICPAR*DEPFRACTANIC + KOTA*SATA/1000*CTAL - KMUTA*SATA/1000*(CFMUTA - CFTAE) 
                - KTA2CA*SATA/1000*CMUTA  ; 
    		     #SURFACE INTERFACE FOR AEROSOL DEPOSITED NICOTINE
     dt(AMUTA) = RAMUTA ;
 
         RATAE = KMUTA*SATA/1000*(CFMUTA - CFTAE) + KETA*SATA/1000*(CVTAS - CFTAE)    ;     #RATE OF UPTAKE IN TA EPITH. 
      dt(ATAE) = RATAE ;            	# AMOUNT IN TA EPITH. 


         RATAS = QTA*(CA - CVTAS)  + KETA*SATA/1000*(CFTAE - CVTAS)    ;    # RATE OF UPTAKE IN TA SUBMUCOSA
      dt(ATAS) = RATAS ;  						  # AMOUNT IN TA SUBMUCOSA 


#------------------------------------------------------
#ORAL ROUTE
#------------------------------------------------------
          #AIN =  GI  COMPARTMENT(MG)
    	 RAIN1 = FA*(KBUC2GI*SABU/1000*CMUBU + KCA2GI*SACA/1000*CMUCA
      	         + QPUFFECIG*60*ECIGPULSE*ECIGPAR*DEPFRACBUCECIG*FRAC2GI) + RABU2GI + FA*BUCIN*FRACBU2GI
      	         - (KA1*AIN1) ;   #(MG/HR)
      dt(AIN1) = RAIN1 + FA*ODOSE ;                   #(MG/HR)

         RAFEC = (1-FA)*(KBUC2GI*SABU/1000*CMUBU + KCA2GI*SACA/1000*CMUCA
      	          + QPUFFECIG*60*ECIGPULSE*ECIGPAR*DEPFRACBUCECIG*FRAC2GI);   #(MG/HR)
      dt(AFEC) = RAFEC ;

        RAORIN = KA1*AIN1 ;
     dt(AORIN) = RAORIN  ;

     RATRAN2GI = KBUC2GI*SABU/1000*CMUBU + KCA2GI*SACA/1000*CMUCA + RABU2GI/FA ;  #total mass transferred for mass balance
   dt(ATRAN2GI) = RATRAN2GI  ;


#------------------------------------------------------
#----------PULMONARY REGION--------
#------------------------------------------------------
            CX = 0.0  ; #CVPUL/PTISSAIR     #NICOTINE VAPOR NOT EXHALED SET = 0.0

         RAPUL = QC*(CVVB - CVPUL) + QPUFFCIG*60*SMOKEPULSE*SMOKECPAR*DEPFRACPU 
                + QPUFFECIG*60*ECIGPULSE*ECIGPAR*DEPFRACPUECIG + QPUFFNIC*60*NICPULSE*NICPAR*DEPFRACPUNIC 
                + MV*CTAL - MV*CX + IPLRATE   ;
  	    		 # RATE OF UPTAKE IN PUL SUBMUCOSA
      dt(APUL) = RAPUL  ;  				    # AMOUNT IN PU SUBMUCOSA 

  
  dt(ADEPPARPU) = QPUFFCIG*60*(SMOKEPULSE*SMOKECPAR*DEPFRACPU) 
                  + QPUFFECIG*60*(ECIGPULSE*ECIGPAR*DEPFRACPUECIG) 
                  + QPUFFNIC*60*(NICPULSE*NICPAR*DEPFRACPUNIC)  ;


#------------------------------------------------------
#LNG = AMOUNT IN PERFUSED LUNG TISSUE (MG)
#------------------------------------------------------
		   RALNG = QLNG*(CA-CVLNG)           ;            #(MG/HR)
        dt(ALNG) = RALNG                     ;          #(MG)


#------------------------------------------------------
#----------LUNG--------------------
#------------------------------------------------------
             ALU = ACAE + ACAS + ATAE + ATAS + APUL + ALNG  ;
             CLU = (ALU)/(VCA+VXCA+VTA+VXTA+VPUL+VLNG)   ;   # CONC. IN LUNG 


  
 #AH = AMOUNT IN HEART TISSUE (MG)
		     RAH = QH*(CA-CVH)           ;            #(MG/HR)
          dt(AH) = RAH                     ;          #(MG)


 #AB = AMOUNT IN BRAIN TISSUE (MG)
 	 	    RAB = QB*(CA-CVB)        ;                   #(MG/HR)
         dt(AB) =  RAB              ;                   #(MG)

            ABB = (BMB * CVB)/(CVB + KBB) ;              #(MG) AMOUNT BOUND
        FOBRAIN = 100*ABB/BMB	;                         # % OF BRAIN RECEPTORS OCCUPIED
     dt(OCCAUC) = FOBRAIN  ;
       dt(AUCB) = CB   ;

           	#AR = AMOUNT IN RICH COMPARTMENT (MG)
            RAR = QR*(CA-CVR)  ;
         dt(AR) = RAR  ;

   #AMETL = AMOUNT METABOLIZED IN LIVER COMPARTMENT (MG)
         RAMETL = CLM*CVL ; 
      dt(AMETL) = RAMETL ;

         RAMETC = FNC*RAMETL ;
     dt(AMETLC) = RAMETC ;

         RAMETG = FNG*RAMETL ;
     dt(AMETLG) = RAMETG ;
    
         RAMETO = (1-FNC-FNG)*RAMETL ;
     dt(AMETLO) = RAMETO ;

  
	#AL = AMOUNT IN LIVER COMPARTMENT (MG)
           RAL = QL*(CA-CVL) - RAMETL + KA1*AIN1 ;
        dt(AL) = RAL  ;
       
 #ASK = AMOUNT IN SKIN TISSUE (MG)
          RASK = QSK*(CA-CVSK) ;                       #(MG/HR)
       dt(ASK) = RASK     ;                           #(MG)

    

 #AM = AMOUNT IN MUSCLE TISSUE (MG)
           RAM = QM*(CA-CVM)   ;                       #(MG/HR)
        dt(AM) = RAM          ;                    #(MG)


 #AF = AMOUNT IN FAT TISSUE (MG)
          RAF = QF*(CA-CVF)  ;                       #(MG/HR)
       dt(AF) = RAF          ;                       #(MG)
                  #(MG/L)
      
 #ASLOW = AMOUNT IN SLOW COMPARTMENT (MG)
       RASLOW = QS*(CA-CVS)  ;                        #(MG/HR)
    dt(ASLOW) = RASLOW  ;                            #(MG)

 
#************************************************************************************
#********************************COTININE MODEL**************************************
#************************************************************************************

#**************************** DOSING MODULE ********************************
 #GENERAL IV ROUTE
         IVRM = (PULSEIV>0 ? (IVDOSEM*BW*PULSEIV)/IVPULSETIME : 0.0)  ;   
    dt(IVINM) = IVRM  ;
 
# INTRAVENOUS
   IVRATEINM  = IVRM  ;
#***************************************************************************


#METABOLITE TISSUE CONCENTRATIONS AND VENOUSE BLOOD CONCENTRATIONS
          CMR = AMR/(VR+VB) ;
          CML = AML/VL ;
          CMM = AMM/(VM+VH) ;
          CMF = AMF/VF ;
          CMS = AMS/(VS+VSK+VN+VBU+VCA+VTA) ;

         CVMR = CMR/PMR ;
         CVML = CML/PML ;
         CVMM = CMM/PMM ;
         CVMF = CMF/PMF ;
         CVMS = CMS/PMS ;


#CONCENTRATIONS
         CVBM = AVBM/VVB  ;                            #(MG/L)
 dt(aucveinm) = CVBM*1000 ;                     #AUC venous blood ng*hr/ml   


# METABOLITE VENOUS BLOOD (MG/L)
       RAVBM = ((QR+QB)*CVMR + QL*CVML + (QM+QH)*CVMM + QF*CVMF + (QS+QSK+QN+QBU+QCA+QTA)*CVMS)-QC*CVBM ;
    dt(AVBM) = RAVBM ;


# METABOLITE ARTERIAL BLOOD (MG/L)
         CAM = AABM/VAB ;

# URINARY ELIMINATION OF METABOLITE
        RCLM = CLKM*CAM  ;
    dt(AMEL) = RCLM   ;

 #AAB = AMOUNT METABOLITE IN ARTERIAL BLOOD (MG)
	   RAABM = QC*(CVBM-CAM) - RCLM + IVRATEINM   ; #(MG/HR) 
    dt(AABM) = RAABM     ;                   #(MG)                    
   dt(AUCAM) = CAM  ;

	#AMR = AMOUNT METABOLITE IN RICH COMPARTMENT (MG)
       RAMR = (QR+QB)*(CAM-CVMR)  ;
    dt(AMR) = RAMR  ;


 #AMETML = AMOUNT METABOLITE METABOLIZED IN LIVER COMPARTMENT (MG)
     RAMETML = CLLM*CVML    ; 
  dt(AMETML) = RAMETML ;

 #AML = AMOUNT IN LIVER COMPARTMENT (MG)
        RAML = QL*(CAM-CVML) + FNC*RAMETL*(178/MW) - RAMETML ;
     dt(AML) = RAML  ;
       

 #AMM = AMOUNT METABOLITE IN MUSCLE TISSUE (MG)
        RAMM = (QM+QH)*(CAM-CVMM)   ;                   #(MG/HR)
     dt(AMM) = RAMM          ;                    #(MG)


 #AMF = AMOUNT METABOLITE IN FAT TISSUE (MG)
        RAMF = QF*(CAM-CVMF)  ;                       #(MG/HR)
     dt(AMF) = RAMF          ;                       #(MG)
   
      
 #AMSLOW = AMOUNT METABOLITE IN SLOW COMPARTMENT (MG)
        RAMS = (QS+QSK+QN+QBU+QCA+QTA)*(CAM-CVMS)  ;                        #(MG/HR)
     dt(AMS) = RAMS  ;                            #(MG)


#********************************************************************************
#******************************GLUCURONIDE MODEL*********************************
#********************************************************************************

 # ELIMINATION OF CONJUGATE
       RCLG = GCL*CGB  ;
   dt(AGEL) = RCLG   ;


# ACB = AMOUNT OF GLUCURONIDE IN THE BODY (MG)
       RAGB = FNG*RAMETL*(338/MW) - RCLG ;             #(MG/HR)                    
    dt(AGB) = RAGB      ;                   #(MG)
    

dt(TOTMASSDEP) = QPUFFCIG*60*(DEPFRACBUC + DEPFRACCA + DEPFRACTA + DEPFRACPU)*SMOKEPULSE*SMOKECPAR + QPUFFCIG*60*(DEPFRACBUCECIG + DEPFRACCAECIG + DEPFRACTAECIG + DEPFRACPUECIG)*ECIGPULSE*ECIGPAR;

} 
		 
CalcOutputs {		 

 # MASS BALANCE FOR NICOTINE
     TMASS = AVB+AAB+ANL+ANT+ABUL+AMUBU+ABUE+ABUS+ACAL+AMUCA+ACAE+ACAS+ATAL+AMUTA+ATAE+ATAS+AIN1+APUL+AH+AB+AR+AL+ASK+AM+AF+ASLOW+ALNG ;  #TOTAL NICOTINE IN TISSUES(MG)
     TMETN = ACE + AMETL + AFEC ;  #Total mass nicotine eliminated (mg)
     DOSEX = ODOSE + AVAPIN + APARIN*TOTFRACDEP + IVIN + AIPLIN ;    #NICOTINE IN (MG)
      MBAL = DOSEX - TMASS - TMETN  ; #
      
      
 # NICOTINE MODEL FLOW BALANCE
   BODYFLOW = QF+QB+QR+QH+QSK+QM+QS+QN+QBU+QTA+QCA+QL+QLNG ;
    FLOWBAL = QC-BODYFLOW ;

# MASS BALANCE FOR COTININE
     COTIN = FNC*AMETL*178/MW + IVINM ;
    TMASSC = AVBM + AABM + AMR + AML + AMM + AMF + AMS   ;
    COTOUT = AMEL + AMETML ;
	 MBALC = COTIN-COTOUT-TMASSC  ; 


#CONVERT FROM MG/L TO NG/ML TISSUE
      LNG = CLU*1000             ;                 #(NG/ML)
     VEIN = CVVB*1000            ;                #(NG/ML)
  AUCVEIN = aucvein              ;                 #NG-HR/ML
     SLOW = CSLOW*1000           ;                 #(NG/ML)
      MUS = CM*1000              ;                 #(NG/ML)
      BRN = CB*1000              ;                 #(NG/ML)
      HRT = CH*1000              ;                 #(NG/ML)
      FAT = CF*1000              ;                 #(NG/ML)
     SKIN = CSK*1000             ;                 #(NG/ML)
	 RICH = CR*1000              ;
   ARTERY = CA*1000              ;                #(NG/ML)
    LIVER = CL*1000               ;                #NG/ML
  ARTERYM = CAM*1000             ;                #(NG/ML)
    VEINM = CVBM*1000            ;                #NG/ML
   CONGEQ = CGB*1000            ;                #(ng-eq/mL)
  CONGALL = CGB*(MWG/MW)*1000  ;                #(ng/mL)

#other calcs for output
     PCBB = 100*ABB/BMB              ;                #% brain receptors occupied
  vtotalc = VTOTALC ; 
       qc = QC ;
   minute = time*60 ;
totmassdep = TOTMASSDEP ;
     cpul = CPUL ;
    cvpul = CVPUL ;
   cvrich = CVR*1000 ;
     eout = EOUT ;
      dhr = EOUT-HRO ; #change in HR BMP
    totel = ACE + AMEL + AGEL ;
   
   
  iplrate = IPLRATE*1000000/60 ;    #mg/sec into arterial plasma from IPL
   
#Percents transferred to GI and absorbed in GI for MST infusion
 AINFUSED =  ABUIN + ABU2GI/FA + ABUMUIN ;  #total mass infused to either buccal tissue or buccal mucus
  AINF2GI = ATRAN2GI ;
PCTINF2GI = 100*AINF2GI/(AINFUSED+1.0e-21) ;
 
}


End. # END OF MODEL
